# Supplementary material for: Methodological approaches, challenges, and opportunities in the application of Mendelian randomisation to lifecourse epidemiology: A systematic literature review
Source: Eur J Epidemiol. 2023 Nov 8;39(5):501–20. doi: 10.1007/s10654-023-01032-1 (PMC7616129; doi:10.1007/s10654-023-01032-1)
Supplement: Supplementary file 4 — Supplementary file4 (XLSX 63 KB) [file 10654_2023_1032_MOESM4_ESM.xlsx]

## Sheet: Data extraction
Supplementary File 4. A summary of applied Mendelian randomisation studies presenting results of a lifecourse analysis
Study number	First author	Title	Generation (one or two)	Exposure	Exposure age(s) in years unless specified	Exposure life stage	Outcome	Outcome age(s) in years unless specified	Outcome life stage
1	Allard, C	Mendelian randomization supports causality between maternal hyperglycemia and epigenetic regulation of leptin gene in newborns	Two	Maternal hyperglycemia	28 (4)	Parental	Leptin	Gestational age at delivery median [Q1;Q3]: 39.5 [38.5;40.3] days	Newborn
2	Alwan, N	Exploring the relationship between maternal iron status and offspring's blood pressure and adiposity: a Mendelian randomization study	Two	Maternal iron levels	35–69	Parental	Blood pressure (systolic blood pressure, diastolic blood pressure)	NR	Newborn
							Waist circumference	NR	Newborn
							Body mass index	NR	Newborn
3	Arafat, S	Fetal Origins of Mental Disorders? An Answer Based on Mendelian Randomization	One	Birth weight	NR	Birth	Major depressive disorder	NR	Adulthood
							Schizophrenia	NR	Adulthood
							ADHD	NR	Adulthood
4	Au Yeung, S	A life course approach to elucidate the role of adiposity in asthma risk: evidence from a Mendelian randomisation study	One	Body mass index	2-10	Childhood	Asthma	NR	Adulthood
				Obesity	<18	Childhood	Asthma	NR	Adulthood
				Body mass index		Adulthood	Asthma	NR	Adulthood
5	Barry, C	Using Mendelian Randomisation to Prioritise Candidate Maternal Metabolic Traits Influencing Offspring Birthweight	Two	249 maternal metabolic traits	NR	Parental	Birthweight	NR	Newborn
6	Bédard, A	Maternal iron status during pregnancy and respiratory and atopic outcomes in the offspring: a Mendelian randomisation study	Two	Maternal iron levels	NR	Parental	Atopy	7	Childhood
				Serum iron	NR	Parental	Asthma	7.5	Childhood
				Serum iron	NR	Parental	FEV1	8.5	Childhood
				Serum iron	NR	Parental	FVC	8.5	Childhood
				Serum iron	NR	Parental	FEF25-75	8.5	Childhood
				Ferritin	NR	Parental	Atopy	7	Childhood
				Ferritin	NR	Parental	Asthma	7.5	Childhood
				Ferritin	NR	Parental	FEV1	8.5	Childhood
				Ferritin	NR	Parental	FVC	8.5	Childhood
				Ferritin	NR	Parental	FEF25-75	8.5	Childhood
				Transferrin	NR	Parental	Atopy	7	Childhood
				Transferrin	NR	Parental	Asthma	7.5	Childhood
				Transferrin	NR	Parental	FEV1	8.5	Childhood
				Transferrin	NR	Parental	FVC	8.5	Childhood
				Transferrin	NR	Parental	FEF25-75	8.5	Childhood
				Transferrin saturation	NR	Parental	Atopy	7	Childhood
				Transferrin saturation	NR	Parental	Asthma	7.5	Childhood
				Transferrin saturation	NR	Parental	FEV1	8.5	Childhood
				Transferrin saturation	NR	Parental	FVC	8.5	Childhood
				Transferrin saturation	NR	Parental	FEF25-75	8.5	Childhood
7	Belbasis, L	Early-Life Factors and Risk of Multiple Sclerosis: An MR-EWAS	One	Age at menarche	12.77 (1.66)	Adolescence	Multiple Sclerosis	55.36 (7.50)	Adulthood
				Body mass index	10	Childhood	Multiple Sclerosis	55.36 (7.50)	Adulthood
				Ease of tanning	55.36 (7.50)	Adulthood	Multiple Sclerosis	55.36 (7.50)	Adulthood
8	Bell, J	Influence of puberty timing on adiposity and cardiometabolic traits: A Mendelian randomisation study	One	Age at menarche	12.37 (1.12)	Adolescence	Body mass index	18	Adulthood
9	Bernard, J	Long-chain polyunsaturated fatty acids, gestation duration, and birth size: A Mendelian randomization study using fatty acid desaturase variants	Two	Long-chain polyunsaturated fatty acids	NR (26-28 weeks’ gestation)	Parental	Birth size	NR	Newborn
10	Bond, T	Exploring the causal effect of maternal pregnancy adiposity on offspring adiposity: Mendelian randomisation using polygenic risk scores	Two	Maternal adiposity	ALSPAC: a mean gestational age of 24.7 weeks [SD 6.3]) or postnatally for 11.2% of mothers (at a mean of 22.0 weeks after birth [SD 6.7], BiB: (26–28 weeks gestation)	Parental	Adiposity (Birth weight and body mass index	1,4,10,15	Newborn, childhood, adolescence
11	Bonilla, C	Maternal and offspring fasting glucose and type 2 diabetes-associated genetic variants and cognitive function at age 8: a Mendelian randomization study in the Avon Longitudinal Study of Parents and Children	Two	Maternal fasting glucose and type 2 diabetes	NR	Parental	Cognitive function	8	Childhood
			One	Fasting glucose and type 2 diabetes	NR	Birth	Cognitive function	8	Childhood
12	Bonilla, C	Vitamin B-12 status during pregnancy and child's IQ at age 8: a Mendelian randomization study in the Avon longitudinal study of parents and children	Two	Maternal vitamin B12	32 weeks of pregnancy	Parental	Cognitive function	8	Childhood
13	Brand, J	Associations of maternal quitting, reducing, and continuing smoking during pregnancy with longitudinal fetal growth: Findings from Mendelian randomization and parental negative control studies	Two	Maternal smoking	NR	Parental	Fetal growth (head circumference, femur length [FL], and abdominal circumference [AC])	12–16 to 40 weeks’ gestation	Newborn
14	Brito Nunes, C	Mendelian randomization study of maternal coffee consumption and its influence on birthweight, stillbirth, miscarriage, gestational age and pre-term birth	Two	Maternal coffee consumption	NR	Parental	Birthweight	NR	Newborn
				Maternal coffee consumption	NR	Parental	Stillbirth	NR	Newborn
				Maternal coffee consumption	NR	Parental	Miscarriage	NR	Newborn
				Maternal coffee consumption	NR	Parental	Gestational age	NR	Newborn
				Maternal coffee consumption	NR	Parental	Pre-term birth	NR	Newborn
15	Caramaschi, D	Maternal smoking during pregnancy and autism: using causal inference methods in a birth cohort study	Two	Maternal smoking	NR (8, 18–32 weeks of gestation and just after birth)	Parental	Autism	6 months to 16 years	Childhood to Adolescence
				Maternal smoking	NR (8, 18–32 weeks of gestation and just after birth)	Parental	Autism	6 months to 16 years	Childhood to Adolescence
16	Caramaschi, D	Exploring a causal role of DNA methylation in the relationship between maternal vitamin B12 during pregnancy and child's IQ at age 8, cognitive performance and educational attainment: a two-step Mendelian randomization study	Two	Maternal vitamin B12	NR	Parental	IQ score	8	Childhood
				Maternal vitamin B12	NR	Parental	Cognitive function	8	Childhood
				Maternal vitamin B12	NR	Parental	Educational attainment	8	Childhood
17	Chen, C	Association of birth weight with cancer risk: a dose-response meta-analysis and Mendelian randomization study	One	Birth weight	NR	Birth	Lung cancer	NR	Adulthood
				Birthweight	NR	Birth	Lung adenocarcinoma	NR	Adulthood
				Birthweight	NR	Birth	Squamous cell lung cancer	NR	Adulthood
				Birthweight	NR	Birth	Ovarian cancer	NR	Adulthood
				Birthweight	NR	Birth	Invasive mucinous ovarian cancer	NR	Adulthood
				Birthweight	NR	Birth	Endometrioid ovarian cancer	NR	Adulthood
				Birthweight	NR	Birth	Breast cancer	NR	Adulthood
				Birthweight	NR	Birth	ER-positive breast cancer	NR	Adulthood
				Birthweight	NR	Birth	ER-negative breast cancer	NR	Adulthood
				Birthweight	NR	Birth	Colorectal cancer	NR	Adulthood
				Birthweight	NR	Birth	Malignant melanoma	NR	Adulthood
				Birthweight	NR	Birth	Endometrial cancer	NR	Adulthood
				Birthweight	NR	Birth	Prostate cancer	NR	Adulthood
18	Chen, J	Dissecting maternal and fetal genetic effects underlying the associations between maternal phenotypes, birth outcomes, and adult phenotypes: A mendelian-randomization and haplotype-based genetic score analysis in 10,734 mother-infant pairs	Two	Maternal height	NR	Parental	Gestational duration	NR	Newborn
				Maternal body mass index	NR	Parental	Gestational duration	NR	Newborn
				Maternal systolic blood pressure	NR	Parental	Gestational duration	NR	Newborn
				Maternal diastolic blood pressure	NR	Parental	Gestational duration	NR	Newborn
				Maternal fasting plasma glucose	NR	Parental	Gestational duration	NR	Newborn
				Maternal height	NR	Parental	Birth weight	NR	Newborn
				Maternal body mass index	NR	Parental	Birth weight	NR	Newborn
				Maternal systolic blood pressure	NR	Parental	Birth weight	NR	Newborn
				Maternal diastolic blood pressure	NR	Parental	Birth weight	NR	Newborn
				Maternal fasting plasma glucose	NR	Parental	Birth weight	NR	Newborn
				Maternal height	NR	Parental	Birth length	NR	Newborn
				Maternal body mass index	NR	Parental	Birth length	NR	Newborn
				Maternal systolic blood pressure	NR	Parental	Birth length	NR	Newborn
				Maternal diastolic blood pressure	NR	Parental	Birth length	NR	Newborn
				Fasting plasma glucose	NR	Parental	Atrial fibrillation and flutter	NR	Newborn
19	Chen, M	Genetic liability to age at first sex and birth in relation to cardiovascular diseases: a Mendelian randomization study	One	Age at first sexual intercourse	NR	Adolescence to adulthood	Myocardial infraction	NR	Adulthood
				Age at first sexual intercourse	NR	Adolescence to adulthood	Coronary artery disease	NR	Adulthood
				Age at first sexual intercourse	NR	Adolescence to adulthood	Heart failure	NR	Adulthood
				Age at first sexual intercourse	NR	Adolescence to adulthood	Atrial fibrillation	NR	Adulthood
				Age at first sexual intercourse	NR	Adolescence to adulthood	Stroke	NR	Adulthood
				Age at first birth	NR	Adolescence to adulthood	Atrial fibrillation and flutter	NR	Adulthood
				Age at first birth	NR	Adolescence to adulthood	Myocardial infraction	NR	Adulthood
				Age at first birth	NR	Adolescence to adulthood	Coronary artery disease	NR	Adulthood
				Age at first birth	NR	Adolescence to adulthood	Heart failure	NR	Adulthood
				Age at first birth	NR	Adolescence to adulthood	Atrial fibrillation	NR	Adulthood
				Age at first birth	NR	Adolescence to adulthood	Stroke	NR	Adulthood
20	Chen, W	Genetically predicted childhood obesity and adult atrial fibrillation: A mendelian randomization study	One	Obesity (Body mass index)	NR	Childhood	Atrial fibrillation and flutter	NR	Adulthood
21	Chen, Y	Life course body mass index through childhood and young adulthood and risks of asthma and pulmonary function impairment	One	Birth weight	NR	Birth	Asthma	12 and 17	Childhood to adulthood
				Body mass index	6-17	Childhood and young adulthood	Asthma	12 and 17	Childhood to adulthood
				Waist-to-hip ratio	9 to 11	Childhood to adolescence	Asthma	12 and 17	Childhood to adulthood
				Birth weight	NR	Birth	Pulmonary function impairment	12	Childhood
				Body mass index	6-17	Childhood and young adulthood	Pulmonary function impairment	12	Childhood
				Waist-to-hip ratio	9 to 11	Childhood to adolescence	Pulmonary function impairment	12	Childhood
22	Clayton, G. L	From menarche to menopause: the impact of reproductive factors on the metabolic profile of over 65,000 women	One	Age at menarche	NR	Adolescence	249 metabolic traits	56 (range: 37 to 73)	Adulthood
				Parity	56 years old (range: 37 to 73)	Adulthood	249 metabolic traits	56 (range: 37 to 73)	Adulthood
				Age at natural manopause	56 years old (range: 37 to 73)	Adulthood	249 metabolic traits	56 (range: 37 to 73)	Adulthood
23	Compton, H	Effects of genetic liability to Alzheimer’s disease on circulating metabolites across the life course	One	Alzheimer’s disease	NR	Adulthood	229 plasma metabolites	8, 16, 18 and 25	Childhood to adulthood
24	Decina, C.S	Investigating a possible causal relationship between maternal serum urate concentrations and offspring birthweight: a Mendelian randomization study	Two	Maternal serum urate concentrations	NR	Parental	Birthweight	NR	Newborn
25	Diemer, E	Application of the Instrumental Inequalities to a Mendelian Randomization Study With Multiple Proposed Instruments	Two	Maternal Vitamin D (25(OH)D )	18.1 and 24.9 weeks gestation	Parental	Psychiatric outcomes (ADHD symptoms at age 5)	NR	Childhood
26	Dong, S	Phenome-wide investigation of the causal associations between childhood BMI and adult trait outcomes: a two-sample Mendelian randomization study	One	Body mass index	2-10	Childhood	60 adult traits	NR	Adulthood
27	Esmeijer, K	Low Birth Weight and Kidney Function in Middle-Aged Men and Women: The Netherlands Epidemiology of Obesity Study	One	Birth weight	NR	Birth	Kidney Function	45 to 65	Adulthood
28	Fan, H	Birthweight, time-varying adiposity growth and early menarche in girls: A Mendelian randomisation and mediation analysis	One	Birth weight	NR	Birth	Early menarche	10.8	Childhood
				Body mass index	NR	Childhood	Early menarche	10.8	Childhood
29	Gan, Y	Maternal polycystic ovary syndrome and offspring birth weight: a Mendelian randomization study	Two	Maternal Polycystic Ovary Syndrome	NR	Parental	Birth weight	NR	Newborn
30	Geng, T	Maternal central obesity and birth size: a Mendelian randomization analysis	Two	Maternal central obesity (waist-to-hip ratio adjusted for body mass index, waist circumference adjusted from body mass index, hip circumferenceadjusted for body mass index)	NR	Parental	Birth size	NR	Newborn
31	Gill, D	Age at menarche and lung function: a Mendelian randomization study	One	Age at menarche	12.5 to 12.9	Childhood	Lung function	16 to 56.6	Adulthood
32	Guo, X	Impaired pulmonary function mediates the impact of preterm birth on later-life stroke: a 2-step, multivariable Mendelian randomization study	One	Preterm birth	NR	Birth	Stroke	NR	Adulthood
33	Guo, X	Mendelian randomization approach shows no causal effects of gestational age on epilepsy in offspring	One	Gestational age	NR	Birth	Epilepsy	NR	Adulthood
34	Havdahl, A	Intergenerational effects of parental educational attainment on parenting and childhood educational outcomes: Evidence from MoBa using within-family Mendelian randomization	Two	Maternal educational attainment	NR	Parental	Childhood educational outcomes	5 to 14	Childhood
				Paternal educational attainment	NR	Parental	Childhood educational outcomes	5 to 14	Childhood
35	Hawkes, G	Genetic evidence that high BMI in childhood has a protective effect on intermediate diabetes traits, including measures of insulin sensitivity and secretion, after accounting for BMI in adulthood	One	Body mass index	10	Childhood	Type 2 diabetes	NR	Adulthood
				Body mass index	10	Childhood	Insulin related traits	NR	Adulthood
				Body mass index	NR	Adulthood	Type 2 diabetes	NR	Adulthood
				Body mass index	NR	Adulthood	Insulin related traits	NR	Adulthood
36	He, R	The Causal Evidence of Birth Weight and Female-Related Traits and Diseases: A Two-Sample Mendelian Randomization Analysis	One	Birth weight	NR	Birth	Body mass index	NR	Adulthood
				Birthweight	NR	Birth	Estradiol	NR	Adulthood
				Birthweight	NR	Birth	Sex hormone-binding globulin	NR	Adulthood
				Birthweight	NR	Birth	Bioavailable testosterone	NR	Adulthood
				Birthweight	NR	Birth	Total testosterone	NR	Adulthood
				Birthweight	NR	Birth	Anti-Mullerian hormone	NR	Adulthood
				Birthweight	NR	Birth	Menarche	NR	Adulthood
				Birthweight	NR	Birth	Menopause	NR	Adulthood
				Birthweight	NR	Birth	Endometriosis	NR	Adulthood
				Birthweight	NR	Birth	Leiomyoma	NR	Adulthood
				Birthweight	NR	Birth	Polycystic ovarian syndrome	NR	Adulthood
37	He, R	The early life course-related traits with three psychiatric disorders: A two-sample Mendelian randomization study	One	Birth weight	NR	Birth	Alzheimer’s disease	NR	Adulthood
				Birthweight	NR	Birth	Major depressive disorder	NR	Adulthood
				Birthweight	NR	Birth	Attention-deficit hyperactivity disorder	NR	Adulthood
				Body mass index	2-10	Childhood	Alzheimer’s disease	NR	Adulthood
				Body mass index	2-10	Childhood	Major depressive disorder	NR	Adulthood
				Body mass index	2-10	Childhood	Attention-deficit hyperactivity disorder	NR	Adulthood
				Body size	10	Childhood	Alzheimer’s disease	NR	Adulthood
				Body size	10	Childhood	Major depressive disorder	NR	Adulthood
				Body size	10	Childhood	Attention-deficit hyperactivity disorder	NR	Adulthood
				Age at first birth	NR	Adulyhood	Alzheimer’s disease	NR	Adulthood
				Age at first birth	NR	Adulthood	Major depressive disorder	NR	Adulthood
				Age at first birth	NR	Adulthood	Attention-deficit hyperactivity disorder	NR	Adulthood
38	Hone, L	Age-specific effects of childhood body mass index on multiple sclerosis risk	One	Body mass index	Birth to 8 years	Birth to childhood	Multiple Sclerosis	NR	Adulthood
39	Hou, L	The Long-term Mediation Role of Cytokines on the Causal Pathway from Maternal Gestational Age to Offspring Visual System: Lifecourse-Network Mendelian Randomization	Two	Maternal gestational Age	NR	Parental	Visual system	NR	Adulthood
40	Howe, L	Prenatal alcohol exposure and facial morphology in a UK cohort	Two	Prenatal alcohol exposure	18 and 32 weeks gestation	Parental	Facial morphology	15	Adolescence
41	Hu, Z	Prenatal metabolomic profiles mediate the effect of maternal obesity on early childhood growth trajectories and obesity risk: the Conditions Affecting Neurocognitive Development and Learning in Early Childhood (CANDLE) Study	Two	Maternal obesity	NR	Parental	Growth trajectories	0-4	Newborn to childhood
				Maternal obesity	NR	Parental	Obesity	4	Childhood
42	Huang, T	Association of Birth Weight With Type 2 Diabetes and Glycemic Traits: A Mendelian Randomization Study	One	Birth weight	NR	Birth	Type 2 diabetes and glycemic traits	NR	Adulthood
43	Hughes, A. M	Body mass index and childhood symptoms of depression, anxiety, and attention-deficit hyperactivity disorder: A within-family Mendelian randomization study	One	Body mass index	8	Childhood	Depression, anxiety disorder, and attention-deficit hyperactivity disorde	8	Childhood
			Two	Maternal body mass index	NR	Parental	Depression, anxiety disorder, and attention-deficit hyperactivity disorde	8	Childhood
				Paternal body mass index	NR	Parental	Depression, anxiety disorder, and attention-deficit hyperactivity disorde	8	Childhood
44	Humphriss, R	Prenatal alcohol exposure and childhood balance ability: findings from a UK birth cohort study	Two	Prenatal alcohol exposure	18 weeks gestation	Parental	Balance ability	10	Childhood
45	Hwang, L	Using a two-sample Mendelian randomization design to investigate a possible causal effect of maternal lipid concentrations on offspring birth weight	Two	Maternal lipid concentrations	NR	Parental	Birth weight	NR	Newborn
46	Jarvis, D	Mendelian randomisation analysis strongly implicates adiposity with risk of developing colorectal cancer	One	Birth weight	NR	Birth	Colorectal cancer	NR	Adulthood
	Jarvis, D			Obesity	NR	Childhood	Colorectal cancer	NR	Adulthood
				Body mass index	NR	Adulthood	Colorectal cancer	NR	Adulthood
				Waist-to-hip ratio	NR	Adulthood	Colorectal cancer	NR	Adulthood
47	Jian, Z	Genetic Associations of Birthweight, Childhood, and Adult BMI on Testosterone Levels: A Mendelian Randomization	One	Birth weight	NR	Birth	Testosterone Levels	33-52	Adulthood
				Body mass index	2-10	Childhood	Testosterone Levels	33-52	Adulthood
				Body mass index	33-52	Adulthood	Testosterone Levels	33-52	Adulthood
48	Jin, S	Maternal and fetal origins of offspring blood pressure: statistical analysis using genetic correlation and genetic risk score-based Mendelian randomization	One	Birth weight	NR	Birth	Systolic blood pressure	57	Adulthood
				Birthweight	NR	Birth	Diastolic blood pressure	57	Adulthood
				Birthweight	NR	Birth	Pulse pressure	57	Adulthood
			Two	Maternal birthweight	NR	Parental	Systolic blood pressure	57	Adulthood
				Maternal birthweight	NR	Parental	Diastolic blood pressure	57	Adulthood
				Maternal birthweight	NR	Parental	Pulse pressure	57	Adulthood
49	Kar, S	The association between weight at birth and breast cancer risk revisited using Mendelian randomisation	One	Birth weight	NR	Birth	Breast cancer	NR	Adulthood
50	Karhunen, V	The link between attention deficit hyperactivity disorder (ADHD) symptoms and obesity-related traits: genetic and prenatal explanations	One	Adiposity traits (height, weight, and hip and waist circumference)	8 and 16	Childhood	ADHD	16	Adolescence
			Two	Maternal body mass index	NR	Parental	ADHD	16	Adolescence
51	Kennedy, O. J	Child and adult adiposity and subtype-specific endometrial cancer risk: a multivariable Mendelian randomisation study	One	Adiposity	10	Childhood	Endometrioid endometrial cancer	NR	Adulthood
				Adiposity	10	Childhood	Endometrioid endometrial cancer	NR	Adulthood
				Adiposity	40-69	Adulthood	Non-endometrioid endometrial cancer	NR	Adulthood
				Adiposity	40-69	Adulthood	Non-endometrioid endometrial cancer	NR	Adulthood
52	Kirkbride, J	Prenatal nutrition, epigenetics and schizophrenia risk: can we test causal effects?	Two	Maternal nutrition	NR	Parental	Schizophrenia	NR	NR
53	Kjaergaard, A	Homocysteine and female fertility, pregnancy loss and offspring Birth weight: a two-sample Mendelian randomization study	Two	Homocysteine concentrations	45 to 65	Parental	Birth weight	NR	Newborn
54	Kong, L	Causal effect of lower birthweight on non-alcoholic fatty liver disease and mediating roles of insulin resistance and metabolites	One	Birth weight	NR	Birth	Non-alcoholic fatty liver disease	NR	Adulthood
55	Kupers, L	Meta-analysis of epigenome-wide association studies in neonates reveals widespread differential DNA methylation associated with birth weight	Two	DNA methylation	NR	Parental	Birth weight	NR	Newborn
56	Lawn, R	The effects of age at menarche and first sexual intercourse on reproductive and behavioural outcomes: A Mendelian randomization study	One	Age at menarche	NR	Adolescence	Age at first birth, age at last birth, reproductive period, number of children, childlessness, ever smoked, educational attainment in , age when left education, alcohol intake, risk taking and number of sexual partners	NR	Adulthood
				Age at menarche	NR	Adolescence		NR	Adulthood
				First sexual intercourse	NR	Adolescence		NR	Adulthood
				First sexual intercourse	NR	Adolescence		NR	Adulthood
57	Lee, H	Mendelian randomization analysis of the effect of maternal homocysteine during pregnancy, as represented by maternal MTHFR C677T genotype, on birth weight	Two	Maternal homocysteine	24 to 28 weeks’ gestation	Parental	Birth weight	NR	Newborn
58	Lewis, S	Maternal iron levels early in pregnancy are not associated with offspring IQ score at age 8, findings from a Mendelian randomization study	Two	Maternal iron levels	18 and 32 weeks	Parental	IQ score	8	Childhood
59	Li, D	Causal effects of life course adiposity on chronic kidney disease: a Mendelian randomization study	One	Body mass index	2-10	Childhood	Chronic kidney disease	NR	Adulthood
				Birth weight	NR	Birth	Chronic kidney disease	NR	Adulthood
				Body fat percent	NR	Adulthood	Chronic kidney disease	NR	Adulthood
				Waist-to-hip ratio	NR	Adulthood	Chronic kidney disease	NR	Adulthood
				Waist circumference	NR	Adulthood	Chronic kidney disease	NR	Adulthood
				Hip circumference	NR	Adulthood	Chronic kidney disease	NR	Adulthood
				Body mass index	NR	Adulthood	Chronic kidney disease	NR	Adulthood
60	Li, W	The causal effect of life course adiposity on periodontitis: A Mendelian randomization study	One	Birth weight	NR	Birth	Periodontitis	NR	Adulthood
				Body mass index	NR	Childhood	Periodontitis	NR	Adulthood
				Body mass index	NR	Adulthood	Periodontitis	NR	Adulthood
				Waist-to-hip ratio	NR	Adulthood	Periodontitis	NR	Adulthood
				Body fat percent	NR	Adulthood	Periodontitis	NR	Adulthood
61	Li, X	Life Course Adiposity and Alzheimer's Disease: A Mendelian Randomization Study	One	Body mass index	NR	Childhood	Alzheimer's disease	NR	Adulthood
				Birth weight	NR	Birth	Alzheimer's disease	NR	Adulthood
				Body fat percent	NR	Adulthood	Alzheimer's disease	NR	Adulthood
				Waist-to-hip ratio	NR	Adulthood	Alzheimer's disease	NR	Adulthood
				Waist circumference	NR	Adulthood	Alzheimer's disease	NR	Adulthood
				Body mass index	NR	Adulthood	Alzheimer's disease	NR	Adulthood
62	Lin, S	The Effect of Birth Weight on Academic Performance: Instrumental Variable Analysis	One	Birth weight	NR	Birth	Academic performance	NR	NR
63	Ly, A	Genetic liability to rheumatoid arthritis on autism and autistic traits: polygenic risk score and Mendelian randomization analyses	One	Genetic liability to juvenile idiopathic arthritis	NR	Birth	Genetic liability of autism spectrum disorder	NR	Childhood
			Two	Genetic liability of rheumatoid arthritis	NR	Parental	Genetic liability of autism spectrum disorder	NR	Childhood
64	Madley-Dowd, P	Maternal vitamin D during pregnancy and offspring autism and autism-associated traits: a prospective cohort study	Two	Maternal vitamin D (serum 25-hydroxyvitamin D)	NR	Parental	Autism	3-9	Childhood
				Maternal vitamin D (serum 25-hydroxyvitamin D)	NR	Parental	Autism-associated traits	3-9	Childhood
65	Moen, G	Investigating the causal effect of maternal vitamin B12 and folate levels on offspring Birth weight	Two	Maternal serum vitamin B12 and folate levels	NR	Parental	Birth weight	NR	Newborn
66	Morales, E	Genome-wide DNA methylation study in human placenta identifies novel loci associated with maternal smoking during pregnancy.	Two	DNA methylation associated with maternal smoking	12 and 32 weeks of pregnancy	Parental	Birth weight	NR	Newborn
67	O'Nunain, K	A lifecourse mendelian randomization study highlights the long-term influence of childhood body size on later life heart structure	One	Body size	10	Childhood	Kidney volume	NR	Adulthood
				Body size	10	Childhood	Liver volume	NR	Adulthood
				Body size	10	Childhood	Liver fat	NR	Adulthood
				Body size	10	Childhood	Pancreas fat	NR	Adulthood
				Body size	10	Childhood	Pancreas volume	NR	Adulthood
				Body size	10	Childhood	SAT volume	NR	Adulthood
				Body size	10	Childhood	VAT volume	NR	Adulthood
				Body size	10	Childhood	LV end and diastolic volume	NR	Adulthood
				Body size	10	Childhood	LV ejection fraction	NR	Adulthood
				Body size	10	Childhood	LV end and systolic volume	NR	Adulthood
				Body size	10	Childhood	Stroke volume	NR	Adulthood
				Body size	56.5	Adulthood	Kidney volume	NR	Adulthood
				Body size	56.5	Adulthood	Liver volume	NR	Adulthood
				Body size	56.5	Adulthood	Liver fat	NR	Adulthood
				Body size	56.5	Adulthood	Pancreas fat	NR	Adulthood
				Body size	56.5	Adulthood	Pancreas volume	NR	Adulthood
				Body size	56.5	Adulthood	SAT volume	NR	Adulthood
				Body size	56.5	Adulthood	VAT volume	NR	Adulthood
				Body size	56.5	Adulthood	LV end and diastolic volume	NR	Adulthood
				Body size	56.5	Adulthood	LV ejection fraction	NR	Adulthood
				Body size	56.5	Adulthood	LV end and systolic volume	NR	Adulthood
				Body size	56.5	Adulthood	Stroke volume	NR	Adulthood
68	Orri, M	Contribution of birth weight to mental health, cognitive and socioeconomic outcomes: two-sample Mendelian randomisation	One	Birth weight	NR	Birth	ADHD	NR	Childhood
	Orri, M			Birth weight	NR	Birth	Autism	NR	Childhood
	Orri, M			Birth weight	NR	Birth	Bipolar disorder	NR	Adulthood
	Orri, M			Birth weight	NR	Birth	Major depressive disorder	NR	Adulthood
	Orri, M			Birth weight	NR	Birth	Obsessive-compulsive disorder	NR	Adulthood
	Orri, M			Birth weight	NR	Birth	Post-traumatic stress disorder (PTSD)	NR	Adulthood
	Orri, M			Birth weight	NR	Birth	Schizophrenia	NR	Adulthood
	Orri, M			Birth weight	NR	Birth	Suicide attempt	NR	Adulthood
	Orri, M			Birth weight	NR	Birth	Intelligence	NR	Adulthood
	Orri, M			Birth weight	NR	Birth	Educational attainment	NR	Adulthood
	Orri, M			Birth weight	NR	Birth	Household income	NR	Adulthood
	Orri, M			Birth weight	NR	Birth	Social deprivation	NR	Adulthood
69	Pan, M	Circulating S100B levels at birth and risk of six major neuropsychiatric or neurological disorders: a two-sample Mendelian Randomization Study	One	Circulating S100B levels	NR	Birth	Parkinson’s disease	NR	Adulthood
				Circulating S100B levels	NR	Birth	Alzheimer’s disease	NR	Adulthood
				Circulating S100B levels	NR	Birth	Bipolar disorder	NR	Adulthood
				Circulating S100B levels	NR	Birth	Schizophrenia,	NR	Adulthood
				Circulating S100B levels	NR	Birth	Autism spectral disorders	NR	Adulthood
				Circulating S100B levels	NR	Birth	Major depression disorder	NR	Adulthood
70	Papadimitriou, N	Separating the effects of early and later life adiposity on colorectal cancer risk: a Mendelian randomization study	One	Body size	10	Childhood	Colorectal cancer	NR	Adulthood
				Body size	10	Childhood	Colon cancer	NR	Adulthood
				Body size	10	Childhood	Proximal colon cancer	NR	Adulthood
				Body size	10	Childhood	Distal colon cancer	NR	Adulthood
				Body size	10	Childhood	Rectal cancer	NR	Adulthood
				Body size	56.5	Adulthood	Colorectal cancer	NR	Adulthood
				Body size	56.5	Adulthood	Colon cancer	NR	Adulthood
				Body size	56.5	Adulthood	Proximal colon cancer	NR	Adulthood
				Body size	56.5	Adulthood	Distal colon cancer	NR	Adulthood
				Body size	56.5	Adulthood	Rectal cancer	NR	Adulthood
71	Pathak, S	Investigating the causal effects of childhood and adulthood adiposity on later life mental health outcome: a Mendelian randomisation study	One	Body size	10	Childhood	Anxiety	NR	Adulthood
				Body size	10	Childhood	Depression	NR	Adulthood
				Body size	56.5	Adulthood	Anxiety	NR	Adulthood
				Body size	56.5	Adulthood	Depression	NR	Adulthood
72	Pehkonen, J	Birth weight and adult income: An examination of mediation through adult height and body mass	One	Birth weight	NR	Birth	Logarithm of the average annual wage & salary earnings over the 2001–2012 period	NR	Adulthood
73	Pehkonen, J	Birth weight, adult weight, and cardiovascular biomarkers: Evidence from the Cardiovascular Young Finns Study	One	Birth weight	NR	Birth	Triglycerides	34-49	Adulthood
				Body mass index	NR	Adulthood	LDL cholesterol	34-49	Adulthood
74	Pereira, R. D	The Interplay between Maternal Smoking and Genes in Offspring Birth Weight	Two	Maternal smoking	28.47 (4.66)	Parental	Birth weight	NR	Newborn
75	Plotnikov, D	Association between birth weight and refractive error in adulthood: a Mendelian randomisation study	One	Birth weight	NR	Birth	Refractive error	NR	Adulthood
76	Power, G. M	Age-specific effects of body size on fracture risk in later life: A lifecourse Mendelian randomization study	One	Body size	10	Childhood	Estimated bone mineral density	56.5	Adulthood
				Body size	10	Childhood	Bone fracture	56.5	Adulthood
				Body size	56.5	Adulthood	Estimated bone mineral density	56.5	Adulthood
				Body size	56.5	Adulthood	Bone fracture	56.5	Adulthood
77	Power, G. M	Mendelian Randomization Analyses Suggest Childhood Body Size Indirectly Influences End Points From Across the Cardiovascular Disease Spectrum Through Adult Body Size	One	Body size	10	Childhood	Atherosclerosis	NR	Adulthood
				Body size	10	Childhood	Atrial fibrillation and flutter	NR	Adulthood
				Body size	10	Childhood	Coronary artery disease	NR	Adulthood
				Body size	10	Childhood	Heart failure	NR	Adulthood
				Body size	10	Childhood	Hypertension	NR	Adulthood
				Body size	10	Childhood	Myocardial infraction	NR	Adulthood
				Body size	10	Childhood	Peripheral artery disease	NR	Adulthood
				Body size	10	Childhood	Varicose veins	NR	Adulthood
				Body size	10	Childhood	Pulmonary heart disease	NR	Adulthood
				Body size	10	Childhood	Angina pectoris	NR	Adulthood
				Body size	10	Childhood	Pulmonary embolism	NR	Adulthood
				Body size	10	Childhood	Stroke	NR	Adulthood
				Body size	56.5	Adulthood	Atherosclerosis	NR	Adulthood
				Body size	56.5	Adulthood	Atrial fibrillation and flutter	NR	Adulthood
				Body size	56.5	Adulthood	Coronary artery disease	NR	Adulthood
				Body size	56.5	Adulthood	Heart failure	NR	Adulthood
				Body size	56.5	Adulthood	Hypertension	NR	Adulthood
				Body size	56.5	Adulthood	Myocardial infraction	NR	Adulthood
				Body size	56.5	Adulthood	Peripheral artery disease	NR	Adulthood
				Body size	56.5	Adulthood	Varicose veins	NR	Adulthood
				Body size	56.5	Adulthood	Pulmonary heart disease	NR	Adulthood
				Body size	56.5	Adulthood	Angina pectoris	NR	Adulthood
				Body size	56.5	Adulthood	Pulmonary embolism	NR	Adulthood
				Body size	56.5	Adulthood	Stroke	NR	Adulthood
78	Prince, C	Establishing the relationships between adiposity and reproductive factors: a multivariable Mendelian randomization analysis	One	Body size	10	Childhood	Age at menarche	NR	Adulthood
				Body size	10	Childhood	Age first had sexual intercourse	NR	Adulthood
				Body size	10	Childhood	Age at first live birth	NR	Adulthood
				Body size	10	Childhood	Age at last live birth	NR	Adulthood
				Body size	10	Childhood	Number of live births	NR	Adulthood
				Body size	10	Childhood	Age at menopause	NR	Adulthood
				Body size	10	Childhood	Lifetime number of sexual partners	NR	Adulthood
				Body size	10	Childhood	Ever parous status	NR	Adulthood
				Body size	56.5	Adulthood	Age at menarche	NR	Adulthood
				Body size	56.5	Adulthood	Age first had sexual intercourse	NR	Adulthood
				Body size	56.5	Adulthood	Age at first live birth	NR	Adulthood
				Body size	56.5	Adulthood	Age at last live birth	NR	Adulthood
				Body size	56.5	Adulthood	Number of live births	NR	Adulthood
				Body size	56.5	Adulthood	Age at menopause	NR	Adulthood
				Body size	56.5	Adulthood	Lifetime number of sexual partners	NR	Adulthood
				Body size	56.5	Adulthood	Ever parous status	NR	Adulthood
79	Probst-Hensch, N	Causal Effects of Body Mass Index on Airflow Obstruction and Forced Mid-Expiratory Flow: A Mendelian Randomization Study Taking Interactions and Age-Specific Instruments Into Consideration Toward a Life Course Perspective	One	Body mass index	NR	Childhood	The ratio of forced expiratory volume in 1 second (FEV1) to forced vital capacity (FVC)	18-60	Adulthood
80	Rathod, R	Association of childhood BMI trajectory with post-adolescent and adult lung function is mediated by pre-adolescent DNA methylation	One	Body mass index	1	Childhood	Forced expiratory volume (FEV1)	18	Adulthood
				Body mass index	1	Childhood	Forced vital capacity (FVC)	18	Adulthood
				Body mass index	1	Childhood	FEV1/FVC	18	Adulthood
				Body mass index	1	Childhood	Forced expiratory volume (FEV1)	26	Adulthood
				Body mass index	1	Childhood	Forced vital capacity (FVC)	26	Adulthood
				Body mass index	1	Childhood	FEV1/FVC	26	Adulthood
				Body mass index	2	Childhood	Forced expiratory volume (FEV1)	18	Adulthood
				Body mass index	2	Childhood	Forced vital capacity (FVC)	18	Adulthood
				Body mass index	2	Childhood	FEV1/FVC	18	Adulthood
				Body mass index	2	Childhood	Forced expiratory volume (FEV1)	26	Adulthood
				Body mass index	2	Childhood	Forced vital capacity (FVC)	26	Adulthood
				Body mass index	2	Childhood	FEV1/FVC	26	Adulthood
				Body mass index	4	Childhood	Forced expiratory volume (FEV1)	18	Adulthood
				Body mass index	4	Childhood	Forced vital capacity (FVC)	18	Adulthood
				Body mass index	4	Childhood	FEV1/FVC	18	Adulthood
				Body mass index	4	Childhood	Forced expiratory volume (FEV1)	26	Adulthood
				Body mass index	4	Childhood	Forced vital capacity (FVC)	26	Adulthood
				Body mass index	4	Childhood	FEV1/FVC	26	Adulthood
				Body mass index	10	Childhood	Forced expiratory volume (FEV1)	18	Adulthood
				Body mass index	10	Childhood	Forced vital capacity (FVC)	18	Adulthood
				Body mass index	10	Childhood	FEV1/FVC	18	Adulthood
				Body mass index	10	Childhood	Forced expiratory volume (FEV1)	26	Adulthood
				Body mass index	10	Childhood	Forced vital capacity (FVC)	26	Adulthood
				Body mass index	10	Childhood	FEV1/FVC	26	Adulthood
81	Reed, Z	Assessing the causal role of adiposity on disordered eating in childhood, adolescence, and adulthood: a Mendelian randomization analysis	One	Body mass index	7	Childhood	Disordered eating patterns (Binge eating and overeating pattern, weight shape concerns and WCBs, Food restriction)	13	Adolescence
				Disordered eating patterns (Binge eating and overeating pattern, weight shape concerns and WCBs, Food restriction)	13	Adolescence	Body mass index	17	Adolescence
				Body mass index	NR	Adulthood	Disordered eating patterns (Anorexia nevrosa, Bulimia nevrosa)	NR	Adulthood
				Disordered eating patterns (Anorexia nevrosa, Bulimia nevrosa)	NR	Adulthood	Body mass index	NR	Adulthood
82	Richardson, T. G	Childhood body size directly increases type 1 diabetes risk based on a lifecourse Mendelian randomization approach	One	Body size	10	Childhood	Type 1 diabetes	NR	Adulthood
				Body size	10	Childhood	Type 2 diabetes	NR	Adulthood
				Body size	10	Childhood	Asthma	NR	Mixure of childhood and adulthood participants
				Body size	10	Childhood	Eczema	NR	NR
				Body size	10	Childhood	Hypothyroidism	NR	NR
				Body size	10	Childhood	Crohn's disease	NR	NR
				Body size	10	Childhood	Atopic dermatitis	NR	NR
				Body size	10	Childhood	Inflammatory bowel disease	NR	NR
				Body size	10	Childhood	Rheumatoid arthitis	NR	Adulthood
				Body size	10	Childhood	Ulcerative colitis	NR	NR
				Body size	56.5	Adulthood	Type 1 diabetes	NR	Adulthood
				Body size	56.5	Adulthood	Type 2 diabetes	NR	Adulthood
				Body size	56.5	Adulthood	Asthma	NR	Mixure of childhood and adulthood participants
				Body size	56.5	Adulthood	Eczema	NR	NR
				Body size	56.5	Adulthood	Hypothyroidism	NR	NR
				Body size	56.5	Adulthood	Crohn's disease	NR	NR
				Body size	56.5	Adulthood	Atopic dermatitis	NR	NR
				Body size	56.5	Adulthood	Inflammatory bowel disease	NR	NR
				Body size	56.5	Adulthood	Rheumatoid arthitis	NR	Adulthood
				Body size	56.5	Adulthood	Ulcerative colitis	NR	NR
83	Richardson, T. G	Evaluating the direct effects of childhood adiposity on adult systemic metabolism: A multivariable Mendelian randomization analysis	One	Body size	10	Childhood	123 circulating metabolites	23.9–61.3	Adulthood
				Body size	56.5	Adulthood	123 circulating metabolites	23.9–61.3	Adulthood
84	Richardson, T. G	Time-varying and tissue-dependent effects of adiposity on leptin levels: a Mendelian randomization study	One	Body size	10	Childhood	Circulating leptin levels	10	Childhood
				Body size	10	Childhood	Circulating leptin levels	10	Childhood
				Body size	56.5	Adulthood	Circulating leptin levels	55	Adulthood
				Body size	56.5	Adulthood	Circulating leptin levels	55	Adulthood
85	Richardson, T. G	Adiposity may confound the association between vitamin D and disease risk - a lifecourse Mendelian randomization study	One	Body size	10	Childhood	Vitamin D (serum 25-hydroxyvitamin D)	10	Childhood
				Body size	10	Childhood	Vitamin D (serum 25-hydroxyvitamin D)	10	Childhood
				Body size	56.5	Adulthood	Vitamin D (serum 25-hydroxyvitamin D)	55	Adulthood
				Body size	56.5	Adulthood	Vitamin D (serum 25-hydroxyvitamin D)	55	Adulthood
86	Richardson, T. G	Leveraging family history data to disentangle time-varying effects on disease risk using lifecourse mendelian randomization	Two	Body size	10	Childhood	Bowel cancer	NR	Parental (family history data)
				Body size	10	Childhood	Breast cancer	NR	Parental (family history data)
				Body size	10	Childhood	Diabetes	NR	Parental (family history data)
				Body size	10	Childhood	Heart disease	NR	Parental (family history data)
				Body size	10	Childhood	High blood pressure	NR	Parental (family history data)
				Body size	10	Childhood	Lung cancer	NR	Parental (family history data)
				Body size	10	Childhood	Prostate cancer	NR	Parental (family history data)
				Body size	10	Childhood	Stroke	NR	Parental (family history data)
				Body size	56.5	Adulthood	Bowel cancer	NR	Parental (family history data)
				Body size	56.5	Adulthood	Breast cancer	NR	Parental (family history data)
				Body size	56.5	Adulthood	Diabetes	NR	Parental (family history data)
				Body size	56.5	Adulthood	Heart disease	NR	Parental (family history data)
				Body size	56.5	Adulthood	High blood pressure	NR	Parental (family history data)
				Body size	56.5	Adulthood	Lung cancer	NR	Parental (family history data)
				Body size	56.5	Adulthood	Prostate cancer	NR	Parental (family history data)
				Body size	56.5	Adulthood	Stroke	NR	Parental (family history data)
87	Richmond, R	DNA methylation and BMI: Investigating identified methylation sites at HIF3A in a causal framework	Two	DNA methylation HIF3A	NR	Parental	Body mass index	NR	Adolescence
88	Richmond, R	Using Genetic Variation to Explore the Causal Effect of Maternal Pregnancy Adiposity on Future Offspring Adiposity: A Mendelian Randomisation Study	Two	Maternal body mass index	Antenatal (12 weeks gestation)	Parental	Adiposity (Body mass index and DXA-determined fat mass)	5 timepoints: mean ages: 9.8, 11.7, 13.8, 15.4, and 17.8	Childhood, Adolescence, Adulthood
89	Ritchie, S	Alcohol consumption and lifetime change in cognitive ability: a gene × environment interaction study	One	Alcohol consumption	69.53 (0.83)	Adulthood	Cognitive function	10.94 (0.28) & 69.53 (0.83)	Childhood to Adulthood
90	Sallis, H	Proxy gene-by-environment Mendelian randomization study of the association between cigarette smoking during pregnancy and offspring mental health	One	Smoking status	40-69	Adulthood	Diagnosis of schizophrenia or depression	40-69	Adulthood
			Two	Maternal smoking status	During pregnancy	Parental	Diagnosis of schizophrenia or depression	40-69	Adulthood
91	Shaheen, S	Prenatal alcohol exposure and childhood atopic disease: a Mendelian randomization approach	Two	Prenatal alcohol exposure	8 weeks of gestation to 2 months before birth	Parental	Asthma	7	Childhood
				Prenatal alcohol exposure	NR	Parental	Wheezing	7	Childhood
				Prenatal alcohol exposure	NR	Parental	Hay fever	7	Childhood
				Prenatal alcohol exposure	NR	Parental	Eczema	7	Childhood
				Prenatal alcohol exposure	NR	Parental	Atopy	7	Childhood
				Prenatal alcohol exposure	NR	Parental	Total IgE	7	Childhood
92	Su, S	Birth weight, cardiometabolic factors and coronary heart disease: a Mendelian randomization study	One	Birth weight	NR	Birth	Coronary heart disease	NR	Adulthood
				Birthweight	NR	Birth	Body mass index	NR	Adulthood
				Birthweight	NR	Birth	Waist-to-hip ratio	NR	Adulthood
				Birthweight	NR	Birth	Body mass index adjusted for waist-to-hip ratio	NR	Adulthood
				Birthweight	NR	Birth	Waist circumference	NR	Adulthood
				Birthweight	NR	Birth	Body mass index adjusted for waist circumference	NR	Adulthood
				Birthweight	NR	Birth	Hip circumference	NR	Adulthood
				Birthweight	NR	Birth	Body mass index adjusted for hip circumference	NR	Adulthood
				Birthweight	NR	Birth	Total cholesterol	NR	Adulthood
				Birthweight	NR	Birth	Low-density lipoprotein cholesterol	NR	Adulthood
				Birthweight	NR	Birth	High-density lipoprotein cholesterol	NR	Adulthood
				Birthweight	NR	Birth	Triglycerides	NR	Adulthood
				Birthweight	NR	Birth	Fasting glucose	NR	Adulthood
				Birthweight	NR	Birth	Fasting insulin	NR	Adulthood
				Birthweight	NR	Birth	Glycated hemoglobin levels	NR	Adulthood
				Birthweight	NR	Birth	Diastolic blood pressure	NR	Adulthood
				Birthweight	NR	Birth	Systolic blood pressure	NR	Adulthood
			Two	Maternal birthweight	NR	Parental	Coronary heart disease	NR	Adulthood
				Maternal birthweight	NR	Parental	Body mass index	NR	Adulthood
				Maternal birthweight	NR	Parental	Waist-to-hip ratio	NR	Adulthood
				Maternal birthweight	NR	Parental	Body mass index adjusted for waist-to-hip ratio	NR	Adulthood
				Maternal birthweight	NR	Parental	Waist circumference	NR	Adulthood
				Maternal birthweight	NR	Parental	Body mass index adjusted for waist circumference	NR	Adulthood
				Maternal birthweight	NR	Parental	Hip circumference	NR	Adulthood
				Maternal birthweight	NR	Parental	Body mass index adjusted for hip circumference	NR	Adulthood
				Maternal birthweight	NR	Parental	Total cholesterol	NR	Adulthood
				Maternal birthweight	NR	Parental	Low-density lipoprotein cholesterol	NR	Adulthood
				Maternal birthweight	NR	Parental	High-density lipoprotein cholesterol	NR	Adulthood
				Maternal birthweight	NR	Parental	Triglycerides	NR	Adulthood
				Maternal birthweight	NR	Parental	Fasting glucose	NR	Adulthood
				Maternal birthweight	NR	Parental	Fasting insulin	NR	Adulthood
				Maternal birthweight	NR	Parental	Glycated hemoglobin levels	NR	Adulthood
				Maternal birthweight	NR	Parental	Diastolic blood pressure	NR	Adulthood
				Maternal birthweight	NR	Parental	Systolic blood pressure	NR	Adulthood
93	Taylor, A	Maternal smoking during pregnancy and offspring smoking initiation: assessing the role of intrauterine exposure	Two	Maternal smoking	18, 32 weeks of gestation and 8 weeks after birth	Parental	Smoking initiation	14, 15, 16	Adolescence
94	Taylor, K	The Relationship of Maternal Gestational Mass Spectrometry-Derived Metabolites with Offspring Congenital Heart Disease: Results from Multivariable and Mendelian Randomization Analyses	Two	Maternal gestational mass spectrometry-derived metabolites	26 to 28 weeks of gestation	Parental	Congenital heart disease	Birth until age 25 years	Newborn to adulthood
95	Taylor, K	The effect of maternal BMI, smoking and alcohol on congenital heart diseases: a Mendelian randomisation study	Two	Maternal body mass index	NR	Parental	Congenital heart disease	30	Adulthood
				Smoking	NR	Parental	Congenital heart disease	30	Adulthood
				Alcohol consumption	NR	Parental	Congenital heart disease	30	Adulthood
96	Thompson, W	Higher maternal adiposity reduces offspring Birth weight if associated with a metabolically favourable profile	Two	Maternal body mass index	25.3-31.5	Parental	Birth weight	NR	Newborn
97	Thompson, W	Association of maternal circulating 25(OH)D and calcium with birth weight: A mendelian randomisation analysis	Two	Maternal Vitamin D (25(OH)D )	25.9(5.0) to 30.4(5.2)	Parental	Birth weight	NR	Newborn
				Maternal circulating calcium	25.9(5.0) to 30.4(5.2)	Parental	Birth weight	NR	Newborn
98	Tyrrell, J	Genetic Evidence for Causal Relationships Between Maternal Obesity-Related Traits and Birth Weight	Two	Maternal body mass index	26.1 (5.4) to 30.1(5.4)	Parental	Birth weight	NR	Newborn
				Maternal fasting glucose	26.1 (5.4) to 30.1(5.4)	Parental	Birth weight	NR	Newborn
				Maternal type 2 diabetes	26.1 (5.4) to 30.1(5.4)	Parental	Birth weight	NR	Newborn
				Maternal triglyceride level	26.1 (5.4) to 30.1(5.4)	Parental	Birth weight	NR	Newborn
				Maternal adiponectin	26.1 (5.4) to 30.1(5.4)	Parental	Birth weight	NR	Newborn
				Maternal HDL cholesterol	26.1 (5.4) to 30.1(5.4)	Parental	Birth weight	NR	Newborn
				Maternal systolic blood pressure	26.1 (5.4) to 30.1(5.4)	Parental	Birth weight	NR	Newborn
				Maternal Vitamin D (25(OH)D )	26.1 (5.4) to 30.1(5.4)	Parental	Birth weight	NR	Newborn
99	Wang, G	Investigating a Potential Causal Relationship Between Maternal Blood Pressure During Pregnancy and Future Offspring Cardiometabolic Health	Two	Maternal blood pressure (systolic blood pressure and diastolic blood pressure)	During pregnancy	Parental	Systolic blood pressure	NR	Newborn
				Maternal blood pressure (systolic blood pressure and diastolic blood pressure)	During pregnancy	Parental	Diastolic blood pressure	NR	Newborn
				Maternal blood pressure (systolic blood pressure and diastolic blood pressure)	During pregnancy	Parental	Body mass index	NR	Newborn
				Maternal blood pressure (systolic blood pressure and diastolic blood pressure)	During pregnancy	Parental	Lipid profile (ApoA [Apolipoprotein A], ApoB [Apolipoprotein B], total cholesterol, LDL-C [low-density lipoprotein cholesterol], Lp(a) [lipoprotein A], HDL-C [high-density lipoprotein cholesterol], and triglycerides)	NR	Newborn
				Maternal blood pressure (systolic blood pressure and diastolic blood pressure)	During pregnancy	Parental	Glycemic biomarkers (ie, nonfasting glucose, glycated hemoglobin, and IGF-1 [insulin-like growth factor 1])	NR	Newborn
				Maternal blood pressure (systolic blood pressure and diastolic blood pressure)	During pregnancy	Parental	C-reactive protein	NR	Newborn
				Maternal blood pressure (systolic blood pressure and diastolic blood pressure)	During pregnancy	Parental	Urate	NR	Newborn
100	Wang, H	Associations of circulation levels of cytokines with birthweight, preterm birth, spontaneous miscarriages, and stillbirth: A Mendelian randomization analysis	Two	41 cytokines	NR	Parental	Birthweight	NR	Newborn
				41 cytokines	NR	Parental	Preterm birth	NR	Newborn
				41 cytokines	NR	Parental	Spontaneous miscarriage	NR	Pregnancy
				41 cytokines	NR	Parental	Stillbirth	NR	Pregnancy
101	Wang, J	Age of puberty and Sleep duration: Observational and Mendelian randomization study	One	Pubertal age (Pubertal timing)	NR	Adolescence	Sleep duration	40-69	Adulthood
102	Wang, J	Sleep Duration and Adiposity in Children and Adults: Observational and Mendelian Randomization Studies	One	Sleep duration	57	Adulthood	Body mass index	NR	Childhood
				Sleep duration	57.3	Adulthood	Body mass index	NR	Adulthood
103	Wang, T	Low Birth weight and risk of type 2 diabetes: a Mendelian randomisation study	One	Birth weight	NR	Birth	Type 2 diabetes	50+	Adulthood
104	Wang, T	Birth Weight and Stroke in Adult Life: Genetic Correlation and Causal Inference With Genome-Wide Association Data Sets	One	Birth weight	NR	Birth	Stroke	NR	Adulthood
				Birth weight	NR	Birth	Ardioembolic stroke (CES),	NR	Adulthood
				Birth weight	NR	Birth	Large artery atherosclerotic stroke (LAS)	NR	Adulthood
				Birth weight	NR	Birth	Small vessel stroke (SVS)	NR	Adulthood
105	Waterfield, S	Life course effects of genetic susceptibility to higher body size on body fat and lean mass: prospective cohort study	One	Body size	10	Childhood	Total fat mass	9-25	Childhood to adulthood
				Body size	10	Childhood	Total lean mass	9-25	Childhood to adulthood
				Body size	NR	Adulthood	Total fat mass	9-25	Childhood to adulthood
				Body size	NR	Adulthood	Total lean mass	9-25	Childhood to adulthood
106	Wei, Y	Birthweight, BMI in adulthood and latent autoimmune diabetes in adults: a Mendelian randomisation study	One	Birth weight	NR	Birth	Latent autoimmune diabetes	NR	Adulthood
				Body mass index	NR	Adulthood	Latent autoimmune diabetes	NR	Adulthood
				Birth weight	NR	Birth	Type 2 diabetes	NR	Adulthood
				Body mass index	NR	Adulthood	Type 2 diabetes	NR	Adulthood
107	Wiklund, P	DNA methylation links prenatal smoking exposure to later life health outcomes in offspring	Two	Maternal smoking	16 to 48	Parental	406 health outcomes	NR	Adulthood
108	Woolf, B	Assessing the Causal Effects of Environmental Tobacco Smoke Exposure: A meta-analytic Mendelian randomisation study	Two	Maternal smoking	NR	Parental	Lung cancer	NR	Adulthood
				Maternal smoking	NR	Parental	Cardiovascular disease	NR	Adulthood
				Maternal smoking	NR	Parental	Hypertension	NR	Adulthood
				Maternal smoking	NR	Parental	COPD	NR	Adulthood
				Maternal smoking	NR	Parental	Depression	NR	Adulthood
				Paternal smoking	NR	Parental	Stroke	NR	Adulthood
				Paternal smoking	NR	Parental	Lung cancer	NR	Adulthood
				Paternal smoking	NR	Parental	Cardiovascular disease	NR	Adulthood
				Paternal smoking	NR	Parental	Hypertension	NR	Adulthood
				Paternal smoking	NR	Parental	COPD	NR	Adulthood
				Paternal smoking	NR	Parental	Depression	NR	Adulthood
				Paternal smoking	NR	Parental	Stroke	NR	Adulthood
109	Xia, J-W	Both indirect maternal and direct fetal genetic effects reflect the observational relationship between higher birth weight and lower adult bone mass	One	Birth weight	NR	Birth	Bone mass	NR	Adulthood
			Two	Maternal birthweight	NR	Parental	Bone mass	NR	Adulthood
110	Yajnik, C	Maternal homocysteine in pregnancy and offspring Birth weight: epidemiological associations and Mendelian randomization analysis	Two	Maternal homocysteine	18 ± 2 and 28 ± 2 weeks of gestation, 30 ± 2 weeks of gestation	Parental	Birth weight	NR	Newborn
111	Yan, Y	Pediatric and adult obesity concerns in female health: a Mendelian randomization study	One	Body mass index	NR	Childhood	Cervical cancer	27-73	Adulthood
				Body mass index	NR	Childhood	Endometrial cancer	27-73	Adulthood
				Body mass index	NR	Childhood	Ovarian cancer	27-73	Adulthood
				Body mass index	NR	Childhood	Endometriosis	27-73	Adulthood
				Body mass index	NR	Childhood	Polycystic ovary syndrome (PCOS)	27-73	Adulthood
				Body mass index	NR	Adulthood	Cervical cancer	27-73	Adulthood
				Body mass index	NR	Adulthood	Endometrial cancer	27-73	Adulthood
				Body mass index	NR	Adulthood	Ovarian cancer	27-73	Adulthood
				Body mass index	NR	Adulthood	Endometriosis	27-73	Adulthood
				Body mass index	NR	Adulthood	Polycystic ovary syndrome (PCOS)	27-73	Adulthood
112	Yang, Q	Associations between insomnia and pregnancy and perinatal outcomes: Evidence from mendelian randomization and multivariable regression analyses	Two	Maternal insomnia	NR	Parental	Stillbirth	NR	Pregnancy
				Maternal insomnia	NR	Parental	Miscarriage	NR	Pregnancy
				Maternal insomnia	NR	Parental	Gestational diabetes	NR	Pregnancy
				Maternal insomnia	NR	Parental	Hypertensive disorder	NR	Pregnancy
				Maternal insomnia	NR	Parental	Perinatal depression	NR	Pregnancy
				Maternal insomnia	NR	Parental	Preterm birth	NR	Birth
				Maternal insomnia	NR	Parental	Birthweight	NR	Birth
113	Yang, Q	Investigating causal relations between sleep duration and risks of adverse pregnancy and perinatal outcomes: linear and nonlinear Mendelian randomization analyses	Two	Maternal sleep duration	NR	Parental	Stillbirth	NR	Pregnancy
				Maternal sleep duration	NR	Parental	Miscarriage	NR	Pregnancy
				Maternal sleep duration	NR	Parental	Gestational diabetes	NR	Pregnancy
				Maternal sleep duration	NR	Parental	Hypertensive disorder	NR	Pregnancy
				Maternal sleep duration	NR	Parental	Perinatal depression	NR	Pregnancy
				Maternal sleep duration	NR	Parental	Preterm birth	NR	Birth
				Maternal sleep duration	NR	Parental	Birthweight	NR	Birth
114	Ye, J	Identification of loci where DNA methylation potentially mediates genetic risk of type 1 diabetes	One	DNA methylation HLA	NR	Birth to adolescence	Type 1 diabetes	NR	Childhood
115	Yu, X	Birth weight is positively associated with adult osteoporosis risk: observational and Mendelian randomization studies	One	Birth weight	NR	Birth	Osteoporosis	56	Adulthood
116	Zanetti, D	Birth weight, Type 2 Diabetes Mellitus, and Cardiovascular Disease: Addressing the Barker Hypothesis With Mendelian Randomization	One	Birth weight	NR	Birth	Systolic blood pressure	58 (8.1)	Adulthood
				Birth weight	NR	Birth	Diastolic blood pressure	58 (8.1)	Adulthood
				Birth weight	NR	Birth	Coronary artery disease	58 (8.1)	Adulthood
				Birth weight	NR	Birth	Atrial fibrillation and flutter	58 (8.1)	Adulthood
				Birth weight	NR	Birth	Ischemic stroke	58 (8.1)	Adulthood
				Birth weight	NR	Birth	Body mass index	58 (8.1)	Adulthood
				Birth weight	NR	Birth	Waist-to-hip ratio	58 (8.1)	Adulthood
				Birth weight	NR	Birth	HDL cholesterol	58 (8.1)	Adulthood
				Birth weight	NR	Birth	LDL cholesterol	58 (8.1)	Adulthood
				Birth weight	NR	Birth	Triglyceride	58 (8.1)	Adulthood
				Birth weight	NR	Birth	Type 2 diabetes	58 (8.1)	Adulthood
				Birth weight	NR	Birth	Coronary artery disease	58 (8.1)	Adulthood
				Birth weight	NR	Birth	Atrial fibrillation and flutter	58 (8.1)	Adulthood
				Birth weight	NR	Birth	Triglycerides	58 (8.1)	Adulthood
				Birth weight	NR	Birth	2-hour glucose	58 (8.1)	Adulthood
				Birth weight	NR	Birth	Fasting glucose	58 (8.1)	Adulthood
				Birth weight	NR	Birth	Fasting insulin	58 (8.1)	Adulthood
117	Zeng, P	Birth weight is not causally associated with adult asthma: results from instrumental variable analyses	One	Birth weight	NR	Birth	Asthma	NR	Adulthood
118	Zeng, P	Causal Association Between Birth Weight and Adult Diseases: Evidence From a Mendelian Randomization Analysis	One	Birth weight	NR	Birth	Age-related macular degeneration	NR	Adulthood
				Birth weight	NR	Birth	Alzheimer's disease	NR	Adulthood
				Birth weight	NR	Birth	Parkinson's disease	NR	Adulthood
				Birth weight	NR	Birth	Chronic kidney disease	NR	Adulthood
				Birth weight	NR	Birth	Inflammatory bowel disease	NR	Adulthood
				Birth weight	NR	Birth	Crohn's disease	NR	Adulthood
				Birth weight	NR	Birth	Ulcerative colitis	NR	Adulthood
				Birth weight	NR	Birth	Primary biliary cirrhosis	NR	Adulthood
				Birth weight	NR	Birth	Celiac disease	NR	Adulthood
				Birth weight	NR	Birth	Systemic lupus erythematosus	NR	Adulthood
				Birth weight	NR	Birth	Primary sclerosing cholangitis	NR	Adulthood
				Birth weight	NR	Birth	Coronary artery disease and myocardial infarction	NR	Adulthood
				Birth weight	NR	Birth	Type 2 diabetes	NR	Adulthood
				Birth weight	NR	Birth	Type 1 diabetes	NR	Adulthood
				Birth weight	NR	Birth	Rheumatoid arthitis	NR	Adulthood
				Birth weight	NR	Birth	Hypertension	NR	Adulthood
				Birth weight	NR	Birth	Ischemic stroke	NR	Adulthood
				Birth weight	NR	Birth	Ankylosing spondylitis and multiple sclerosis	NR	Adulthood
				Birth weight	NR	Birth	Educational attainment	NR	Adulthood
				Birth weight	NR	Birth	Smoking behaviors (number of cugarettes smoked per day, age of smoking initiation, smoking cessation)	NR	Adulthood
				Birth weight	NR	Birth	Early growth	NR	Childhood
				Birth weight	NR	Birth	Lipid, glucaemic and harmonic traits	NR	Adulthood
				Birth weight	NR	Birth	Anthropometric traits	NR	Adulthood
				Birth weight	NR	Birth	Blood pressure	NR	Adulthood
119	Zhang, G	Assessing the Causal Relationship of Maternal Height on Birth Size and Gestational Age at Birth: A Mendelian Randomization Analysis	Two	Maternal height	NR	Parental	Gestational age at birth	10+-13weeks of gestation / 17-19 weeks of gestation, 22-37 weeks of gestation	Newborn
120	Zhang, L	Life Course Adiposity and Amyotrophic Lateral Sclerosis: A Mendelian Randomization Study	One	Birth weight	NR	Birth	Amyotrophic Lateral Sclerosis	NR	Adulthood
				Body mass index	2-10	Childhood	Amyotrophic Lateral Sclerosis	NR	Adulthood
				Body mass index	NR	Adulthood	Amyotrophic Lateral Sclerosis	NR	Adulthood
				Body fat percent	NR	Adulthood	Amyotrophic Lateral Sclerosis	NR	Adulthood
				Waist-to-hip ratio	NR	Adulthood	Amyotrophic Lateral Sclerosis	NR	Adulthood
121	Zhang, M	Exploring the association between birthweight and breast cancer using summary statistics from a perspective of genetic correlation, mediation, and causality	One	Birth weight	NR	Birth	Breast cancer	NR	Adulthood
			Two	Maternal birthweight	NR	Birth	Breast cancer	NR	Adulthood
122	Zhang, X	Does Maternal Normal Range Thyroid Function Play a Role in Offspring Birth Weight? Evidence From a Mendelian Randomization Analysis	Two	Maternal thyroid function (TSH, Ft4)	NR	Parental	Birth weight	NR	Newborn
123	Zhao, J	Causal effects of maternal circulating amino acids on offspring birthweight: a Mendelian randomisation study	Two	Maternal circulating amino acids	NR	Parental	Birthweight	NR	Newborn
124	Zheng, Y	Mendelian randomization analysis does not support causal associations of birth weight with hypertension risk and blood pressure in adulthood	One	Birth weight	NR	Birth	Hypertension	NR	Adulthood
				Birth weight	NR	Birth	Blood pressure (systolic blood pressure, diastolic blood pressure, pulse pressure)	NR	Adulthood
125	Zheng, B. K	Maternal Testosterone and Offspring Birth Weight: A Mendelian Randomization Study	Two	Maternal testosterone	40-69	Parental	Birthweight	NR	Newborn
				Maternal testosterone	40-69	Parental	Preterm delivery risk	NR	Newborn
126	Zhou, Y	The Risk of Atrial Fibrillation Increases with Earlier Onset of Obesity: A Mendelian Randomization Study	One	Obesity	2-10	Childhood	Atrial fibrillation	>19	Adulthood
				Body mass index	2-18	Childhood	Atrial fibrillation	>19	Adulthood
				Birthweight	NR	Birth	Atrial fibrillation	>19	Adulthood
				Waist-to-hip ratio adjusted for body mass index	>10	Adulthood	Atrial fibrillation	>19	Adulthood
				Obesity	>19	Adulthood	Atrial fibrillation	>19	Adulthood
127	Zuccolo, L	Prenatal alcohol exposure and offspring cognition and school performance	Two	Prenatal alcohol exposure	18 weeks of gestation	Parental	Cognitive function	8	Childhood
